# Supplementary material for: The Yield of Staging Investigations in Patients with Breast Cancer Planned for Neoadjuvant Chemotherapy
Source: Curr Oncol. 2026 Apr 1;33(4):203. doi: 10.3390/curroncol33040203 (PMC13114693; doi:10.3390/curroncol33040203)
Supplement: Supplementary file 1 [file curroncol-33-00203-s001.zip]

Archive with 1 entries (1 files):
- curroncol-4176517-supplementary.pdf
